# Supplementary material for: The pangenome: a statistical model, not a fixed biological property
Source: Bioinform Adv. 2026 Apr 1;6(1):vbag069. doi: 10.1093/bioadv/vbag069 (PMC13189712; doi:10.1093/bioadv/vbag069)
Supplement: vbag069_Supplementary_Data [file vbag069_supplementary_data.zip]

Archive with 1 entries (1 files):
- GRAPHICAL_ABSTRACT_FINAL.svg
